# Supplementary material for: An X-ray computed micro-tomography dataset for oil removal from carbonate porous media
Source: Sci Data. 2019 Jan 29;6:190004. doi: 10.1038/sdata.2019.4 (PMC6352916; doi:10.1038/sdata.2019.4)
Supplement: Supplementary file 1 [file sdata20194-isa1.zip]

Archive with 3 entries (3 files):
- i_Investigation.txt
- s_Pak429a_study.txt
- a_Pak429a_assay.txt
