# Supplementary material for: An X-ray computed micro-tomography dataset for oil removal from carbonate porous media
Source: Sci Data. 2019 Jan 29;6:190004. doi: 10.1038/sdata.2019.4 (PMC6352916; doi:10.1038/sdata.2019.4)
Supplement: Supplementary file 1 [file sdata20194-isa1.zip › i_Investigation.txt]

# Investigation File generated for Scientific Data with Investigation File Authoring Tool version 0.1.0 on 13/12/2018 - This metadata file is CC0
ONTOLOGY SOURCE REFERENCE
Term Source Name	ENVO	ERO	EFO	NPO	MMO	FBbi
Term Source File	http://data.bioontology.org/ontologies/ENVO	http://data.bioontology.org/ontologies/ERO	http://data.bioontology.org/ontologies/EFO	http://data.bioontology.org/ontologies/NPO	http://data.bioontology.org/ontologies/MMO	http://data.bioontology.org/ontologies/FBbi
Term Source Version		2013-08-02	2.102	2011-12-08 (yyyy-mm-dd)	2.27	
Term Source Description	Environment Ontology	Eagle-I Research Resource Ontology	Experimental Factor Ontology	NanoParticle Ontology	Measurement Method Ontology	Biological Imaging Methods Ontology
INVESTIGATION
Investigation Identifier
Investigation Title
Investigation Description
Investigation Submission Date
Investigation Public Release Date
INVESTIGATION PUBLICATIONS
Investigation PubMed ID
Investigation Publication DOI
Investigation Publication Author List
Investigation Publication Title
Investigation Publication Status
Investigation Publication Status Term Accession Number
Investigation Publication Status Term Source REF
INVESTIGATION CONTACTS
Investigation Person Last Name
Investigation Person Mid Initials
Investigation Person First Name
Investigation Person Address
Investigation Person Phone
Investigation Person Fax
Investigation Person Email
Investigation Person Affiliation
Investigation Person Roles
Investigation Person Roles Term Accession Number
Investigation Person Roles Term Source REF
STUDY
Study Identifier	10.1038/sdata.2019.4
Study Title	An X-ray computed micro-tomography dataset for oil removal from carbonate porous media
Study Submission Date	29/08/2018
Study Public Release Date	29/01/2019
Study Description	http://www.nature.com/articles/sdata20194#abstract
Study File Name	s_Pak429a_study.txt
Comment[Subject Keywords]	/;///;///
Comment[Manuscript Licence]	CC BY-4.0
Comment[Experimental Metadata Licence]	CC0
Comment[Supplementary Information File Name]	
Comment[Supplementary Information File Type]	x-zip-compressed
Comment[Supplementary Information File URL]	http://www.nature.com/articles/sdata20194#supplementary-information
Comment[Data Repository]	figshare
Comment[Data Record Accession]	doi:10.6084/m9.figshare.c.4190738
Comment[Data Record URI]	https://doi.org/10.6084/m9.figshare.c.4190738
STUDY DESIGN DESCRIPTORS
Study Design Type	image analysis objective	image processing objective	time series design
Study Design Type Term Accession Number	ERO:0100099	ERO:0100030	http://www.ebi.ac.uk/efo/EFO_0001779
Study Design Type Term Source REF	ERO	ERO	EFO
STUDY PUBLICATIONS
Study PubMed ID	""
Study Publication DOI	doi:10.1038/s41598-018-29569-2
Study Publication Author List	""
Study Publication Title	""
Study Publication Status	published
Study Publication Status Term Accession Number	
Study Publication Status Term Source REF	
STUDY FACTORS
Study Factor Name	fluid
Study Factor Type	fluid
Study Factor Type Term Accession Number	http://purl.bioontology.org/ontology/npo#NPO_815
Study Factor Type Term Source REF	NPO
STUDY ASSAYS
Study Assay Measurement Type	fluid flow measurement 
Study Assay Measurement Type Term Accession Number	ERO:0001492
Study Assay Measurement Type Term Source REF	ERO
Study Assay Technology Type	micro-computed tomography
Study Assay Technology Type Term Accession Number	MMO:0000570
Study Assay Technology Type Term Source REF	MMO
Study Assay Technology Platform	instrument; manufacturer
Study Assay File Name	a_Pak429a_assay.txt
STUDY PROTOCOLS
Study Protocol Name	sample preparation	computed tomography imaging and image processing
Study Protocol Type	sample preparation method	micro-computed tomography
Study Protocol Type Term Accession Number	FBbi:00000001	MMO:0000570
Study Protocol Type Term Source REF	FBbi	MMO
Study Protocol Description		
Study Protocol URI	""	""
Study Protocol Version		
Study Protocol Parameters Name	""	instrument; manufacturer
Study Protocol Parameters Name Term Accession Number	""	""
Study Protocol Parameters Name Term Source REF	""	""
Study Protocol Components Name	""	""
Study Protocol Components Type	""	""
Study Protocol Components Type Term Accession Number	""	""
Study Protocol Components Type Term Source REF	""	""
STUDY CONTACTS
Study Person Last Name	Pak	Archilha	Mantovani	Moreira	Butler
Study Person First Name	Tannaz	Nathaly Lopes	Iara Frangiotti	Anderson Camargo	Ian B.
Study Person Mid Initials					
Study Person Email	t.pak@tees.ac.uk	""	""	""	""
Study Person Phone					
Study Person Fax					
Study Person Address					
Study Person Affiliation	School of Science, Engineering, and Design, Teesside University, Borough Road, Middlesbrough, TS1 3BA, UK	Brazilian Synchrotron Light Laboratory (LNLS), Brazilian Center for Research in Energy and Materials (CNPEM), 13083-970, Campinas, Sao Paulo, Brazil	LMPT - Department of Mechanical Engineering, Federal University of Santa Catarina, 88040-900, Florianópolis, Santa Catarina, Brazil	LMPT - Department of Mechanical Engineering, Federal University of Santa Catarina, 88040-900, Florianópolis, Santa Catarina, Brazil	School of Geosciences, The University of Edinburgh, James Hutton Road, Edinburgh, EH9 3FE, UK
Study Person Roles					
Study Person Roles Term Accession Number					
Study Person Roles Term Source REF					
Comment[Study Person ORCID]	0000-0001-7635-9333		0000-0003-4755-0985		
Comment[Funder]					
Comment[FundRef ID]					
Comment[Funder Term Source REF]					
Comment[Grant Identifier]					
