# Supplementary material for: An X-ray computed micro-tomography dataset for oil removal from carbonate porous media
Source: Sci Data. 2019 Jan 29;6:190004. doi: 10.1038/sdata.2019.4 (PMC6352916; doi:10.1038/sdata.2019.4)
Supplement: Supplementary file 1 [file sdata20194-isa1.zip › s_Pak429a_study.txt]

Source Name	Characteristics[environment type]	Term Source REF	Term Accession Number	Protocol REF	Sample Name	Factor Value[fluid]
Silurian Dolomite rock from Thornton formation located near Chicago Illinois US	sedimentary rock	ENVO	ENVO:00002016	sample preparation	dolomite rock	water; oil; nanofluid 0.06wt; nanofluit 0.12wt
