# Supplementary material for: An X-ray computed micro-tomography dataset for oil removal from carbonate porous media
Source: Sci Data. 2019 Jan 29;6:190004. doi: 10.1038/sdata.2019.4 (PMC6352916; doi:10.1038/sdata.2019.4)
Supplement: Supplementary file 1 [file sdata20194-isa1.zip › a_Pak429a_assay.txt]

Sample Name	Protocol REF	Parameter Value[instrument]	Parameter Value[manufacturer]	Assay Name	Raw Data File	Comment[Data Repository]	Comment[Data Record Accession]	Comment[Data Record URI]	Factor Value[fluid]
dolomite rock	computed tomography imaging and image processing	cone-beam computed micro tomography system built in-house	University of Edinburgh	3D imaging for Rock-Radiograms-for-3D	Rock-Radiograms-for-3D	figshare	doi:10.6084/m9.figshare.c.4190738	https://doi.org/10.6084/m9.figshare.c.4190738	water
dolomite rock	computed tomography imaging and image processing	cone-beam computed micro tomography system built in-house	University of Edinburgh	3D imaging for Rock-Reconstructed	Rock-Reconstructed	figshare	doi:10.6084/m9.figshare.c.4190738	https://doi.org/10.6084/m9.figshare.c.4190738	water
dolomite rock	computed tomography imaging and image processing	cone-beam computed micro tomography system built in-house	University of Edinburgh	3D imaging for Rock-Filtered	Rock-Filtered	figshare	doi:10.6084/m9.figshare.c.4190738	https://doi.org/10.6084/m9.figshare.c.4190738	water
dolomite rock	computed tomography imaging and image processing	cone-beam computed micro tomography system built in-house	University of Edinburgh	3D imaging for Rock-Segmented-pores	Rock-Segmented-pores	figshare	doi:10.6084/m9.figshare.c.4190738	https://doi.org/10.6084/m9.figshare.c.4190738	water
dolomite rock	computed tomography imaging and image processing	cone-beam computed micro tomography system built in-house	University of Edinburgh	3D imaging for Rock-Mask	Rock-Mask	figshare	doi:10.6084/m9.figshare.c.4190738	https://doi.org/10.6084/m9.figshare.c.4190738	water
dolomite rock	computed tomography imaging and image processing	cone-beam computed micro tomography system built in-house	University of Edinburgh	3D imaging for Oil-Radiograms-for-3D	Oil-Radiograms-for-3D	figshare	doi:10.6084/m9.figshare.c.4190738	https://doi.org/10.6084/m9.figshare.c.4190738	oil
dolomite rock	computed tomography imaging and image processing	cone-beam computed micro tomography system built in-house	University of Edinburgh	3D imaging for Oil-Reconstructed	Oil-Reconstructed	figshare	doi:10.6084/m9.figshare.c.4190738	https://doi.org/10.6084/m9.figshare.c.4190738	oil
dolomite rock	computed tomography imaging and image processing	cone-beam computed micro tomography system built in-house	University of Edinburgh	3D imaging for Oil-Filtered	Oil-Filtered	figshare	doi:10.6084/m9.figshare.c.4190738	https://doi.org/10.6084/m9.figshare.c.4190738	oil
dolomite rock	computed tomography imaging and image processing	cone-beam computed micro tomography system built in-house	University of Edinburgh	3D imaging for Oil-Segmented-oil	Oil-Segmented-oil	figshare	doi:10.6084/m9.figshare.c.4190738	https://doi.org/10.6084/m9.figshare.c.4190738	oil
dolomite rock	computed tomography imaging and image processing	cone-beam computed micro tomography system built in-house	University of Edinburgh	3D imaging for Oil-Segmented-water	Oil-Segmented-water	figshare	doi:10.6084/m9.figshare.c.4190738	https://doi.org/10.6084/m9.figshare.c.4190738	oil
dolomite rock	computed tomography imaging and image processing	cone-beam computed micro tomography system built in-house	University of Edinburgh	3D imaging for WI-Radiograms-for-3D	WI-Radiograms-for-3D	figshare	doi:10.6084/m9.figshare.c.4190738	https://doi.org/10.6084/m9.figshare.c.4190738	water
dolomite rock	computed tomography imaging and image processing	cone-beam computed micro tomography system built in-house	University of Edinburgh	3D imaging for WI-Reconstructed	WI-Reconstructed	figshare	doi:10.6084/m9.figshare.c.4190738	https://doi.org/10.6084/m9.figshare.c.4190738	water
dolomite rock	computed tomography imaging and image processing	cone-beam computed micro tomography system built in-house	University of Edinburgh	3D imaging for WI-Filtered	WI-Filtered	figshare	doi:10.6084/m9.figshare.c.4190738	https://doi.org/10.6084/m9.figshare.c.4190738	water
dolomite rock	computed tomography imaging and image processing	cone-beam computed micro tomography system built in-house	University of Edinburgh	3D imaging for WI-Segmented-oil	WI-Segmented-oil	figshare	doi:10.6084/m9.figshare.c.4190738	https://doi.org/10.6084/m9.figshare.c.4190738	water
dolomite rock	computed tomography imaging and image processing	cone-beam computed micro tomography system built in-house	University of Edinburgh	3D imaging for WI-Segmented-water	WI-Segmented-water	figshare	doi:10.6084/m9.figshare.c.4190738	https://doi.org/10.6084/m9.figshare.c.4190738	water
dolomite rock	computed tomography imaging and image processing	cone-beam computed micro tomography system built in-house	University of Edinburgh	3D imaging for NPI-006-Radiograms-for-3D	NPI-006-Radiograms-for-3D	figshare	doi:10.6084/m9.figshare.c.4190738	https://doi.org/10.6084/m9.figshare.c.4190738	nanofluid 0.06wt
dolomite rock	computed tomography imaging and image processing	cone-beam computed micro tomography system built in-house	University of Edinburgh	3D imaging for NPI-006-Reconstructed	NPI-006-Reconstructed	figshare	doi:10.6084/m9.figshare.c.4190738	https://doi.org/10.6084/m9.figshare.c.4190738	nanofluid 0.06wt
dolomite rock	computed tomography imaging and image processing	cone-beam computed micro tomography system built in-house	University of Edinburgh	3D imaging for NPI-006-Filtered	NPI-006-Filtered	figshare	doi:10.6084/m9.figshare.c.4190738	https://doi.org/10.6084/m9.figshare.c.4190738	nanofluid 0.06wt
dolomite rock	computed tomography imaging and image processing	cone-beam computed micro tomography system built in-house	University of Edinburgh	3D imaging for NPI-006-Segmented-oil	NPI-006-Segmented-oil	figshare	doi:10.6084/m9.figshare.c.4190738	https://doi.org/10.6084/m9.figshare.c.4190738	nanofluid 0.06wt
dolomite rock	computed tomography imaging and image processing	cone-beam computed micro tomography system built in-house	University of Edinburgh	3D imaging for NPI-006-Segmented-water	NPI-006-Segmented-water	figshare	doi:10.6084/m9.figshare.c.4190738	https://doi.org/10.6084/m9.figshare.c.4190738	nanofluid 0.06wt
dolomite rock	computed tomography imaging and image processing	cone-beam computed micro tomography system built in-house	University of Edinburgh	3D imaging for NPI-012-Radiograms-for-3D	NPI-012-Radiograms-for-3D	figshare	doi:10.6084/m9.figshare.c.4190738	https://doi.org/10.6084/m9.figshare.c.4190738	nanofluid 0.12wt
dolomite rock	computed tomography imaging and image processing	cone-beam computed micro tomography system built in-house	University of Edinburgh	3D imaging for NPI-012-Reconstructed	NPI-012-Reconstructed	figshare	doi:10.6084/m9.figshare.c.4190738	https://doi.org/10.6084/m9.figshare.c.4190738	nanofluid 0.12wt
dolomite rock	computed tomography imaging and image processing	cone-beam computed micro tomography system built in-house	University of Edinburgh	3D imaging for NPI-012-Filtered	NPI-012-Filtered	figshare	doi:10.6084/m9.figshare.c.4190738	https://doi.org/10.6084/m9.figshare.c.4190738	nanofluid 0.12wt
dolomite rock	computed tomography imaging and image processing	cone-beam computed micro tomography system built in-house	University of Edinburgh	3D imaging for NPI-012-Segmented-oil	NPI-012-Segmented-oil	figshare	doi:10.6084/m9.figshare.c.4190738	https://doi.org/10.6084/m9.figshare.c.4190738	nanofluid 0.12wt
dolomite rock	computed tomography imaging and image processing	cone-beam computed micro tomography system built in-house	University of Edinburgh	3D imaging for NPI-012-Segmented-water	NPI-012-Segmented-water	figshare	doi:10.6084/m9.figshare.c.4190738	https://doi.org/10.6084/m9.figshare.c.4190738	nanofluid 0.12wt
dolomite rock	computed tomography imaging and image processing	cone-beam computed micro tomography system built in-house	University of Edinburgh	2D imaging for WI-Radiograms	WI-Radiograms	figshare	doi:10.6084/m9.figshare.c.4190738	https://doi.org/10.6084/m9.figshare.c.4190738	water
dolomite rock	computed tomography imaging and image processing	cone-beam computed micro tomography system built in-house	University of Edinburgh	2D imaging for NPI-006-Radiograms	NPI-006-Radiograms	figshare	doi:10.6084/m9.figshare.c.4190738	https://doi.org/10.6084/m9.figshare.c.4190738	nanofluid 0.06wt
dolomite rock	computed tomography imaging and image processing	cone-beam computed micro tomography system built in-house	University of Edinburgh	2D imaging for NPI-012-Radiograms	NPI-012-Radiograms	figshare	doi:10.6084/m9.figshare.c.4190738	https://doi.org/10.6084/m9.figshare.c.4190738	nanofluid 0.12wt
dolomite rock	computed tomography imaging and image processing	cone-beam computed micro tomography system built in-house	University of Edinburgh	Dark_Current	Dark_Current	figshare	doi:10.6084/m9.figshare.c.4190738	https://doi.org/10.6084/m9.figshare.c.4190738
dolomite rock	computed tomography imaging and image processing	cone-beam computed micro tomography system built in-house	University of Edinburgh	Flat_Field	Flat_Field	figshare	doi:10.6084/m9.figshare.c.4190738	https://doi.org/10.6084/m9.figshare.c.4190738
